# Supplementary material for: Fortification of Maize Tortilla with an Optimized Chickpea Hydrolysate and Its Effect on DPPIV Inhibition Capacity and Physicochemical Characteristics
Source: Foods. 2021 Aug 9;10(8):1835. doi: 10.3390/foods10081835 (PMC8392616; doi:10.3390/foods10081835)
Supplement: Supplementary file 1 [file foods-10-01835-s001.zip]

Archive with 1 entries (1 files):
- foods-1296076-supplementary.pdf
